# Supplementary material for: Quality of Clinical Guidelines on Oral Care for Children with Special Healthcare Needs: A Systematic Review
Source: Int J Environ Res Public Health. 2023 Jan 17;20(3):1686. doi: 10.3390/ijerph20031686 (PMC9914149; doi:10.3390/ijerph20031686)
Supplement: Supplementary file 1 [file ijerph-20-01686-s001.zip]

Archive with 1 entries (1 files):
- ijerph-1991957-supplementary.pdf
